# Supplementary material for: Effects of Time-Restricted Fasting–Nicotinamide Mononucleotide Combination on Exercise Capacity via Mitochondrial Activation and Gut Microbiota Modulation
Source: Nutrients. 2025 Apr 26;17(9):1467. doi: 10.3390/nu17091467 (PMC12073279; doi:10.3390/nu17091467)
Supplement: Supplementary file 1 [file nutrients-17-01467-s001.zip]

Archive with 1 entries (1 files):
- nutrients-3603354-supplementary.pdf
